# Supplementary material for: Medicinal Plants for Rich People vs. Medicinal Plants for Poor People: A Case Study from the Peruvian Andes
Source: Plants (Basel). 2021 Aug 9;10(8):1634. doi: 10.3390/plants10081634 (PMC8401908; doi:10.3390/plants10081634)
Supplement: Supplementary file 1 [file plants-10-01634-s001.zip]

Archive with 1 entries (1 files):
- plants-1177136-SI.pdf
